# Supplementary material for: Network Topology Can Explain Differences in Pleiotropy Between Cis- and Trans-regulatory Mutations
Source: Mol Biol Evol. 2022 Dec 12;39(12):msac266. doi: 10.1093/molbev/msac266 (PMC9791367; doi:10.1093/molbev/msac266)
Supplement: msac266_Supplementary_Data [file msac266_supplementary_data.zip]

Archive with 3 entries (3 files):
- Supplementary Figures.pdf
- TableS1.xls
- TableS2.xls
