# Supplementary material for: Network Topology Can Explain Differences in Pleiotropy Between Cis- and Trans-regulatory Mutations
Source: Mol Biol Evol. 2022 Dec 12;39(12):msac266. doi: 10.1093/molbev/msac266 (PMC9791367; doi:10.1093/molbev/msac266)
Supplement: msac266_Supplementary_Data [file msac266_supplementary_data.zip › TableS1.xls]

## Sheet: focalgenefunc
Common Name	Systematic Name	Functional Category (from Kemmeren et al, 2014)	Number of DEGs in deletion mutant
rad16	YBR114W	ubiquitin(-like) modification	1
ptr2	YKR093W	other	2
nth2	YBR001C	small molecule metabolism	27
kns1	YLL019C	protein kinase	3
hht1	YBR010W	chromatin factor	8
crp1	YHR146W	other	0
mig3	YER028C	gene-specific transcription factor	1
pgm1	YKL127W	small molecule metabolism	2
pex4	YGR133W	ubiquitin(-like) modification	27
lif1	YGL090W	DNA replication and repair	0
alk2	YBL009W	protein kinase	0
pde1	YGL248W	signal transduction cofactor	2
mig2	YGL209W	gene-specific transcription factor	2
trm1	YDR120C	small molecule metabolism	5
tif2	YJL138C	translation / ribosome biogenesis	4
asf1	YJL115W	chromatin factor	99
sir2	YDL042C	chromatin factor	82
tfb5	YDR079C-A	DNA replication and repair	77
hap3	YBL021C	gene-specific transcription factor	29
ydr514c	YDR514C	hypothetical / unknown function	0
hsm3	YBR272C	ubiquitin(-like) modification	1
rpa12	YJR063W	translation / ribosome biogenesis	19
cgr1	YGL029W	translation / ribosome biogenesis	7
sgf11	YPL047W	chromatin factor	2
rev1	YOR346W	DNA replication and repair	0
nop12	YOL041C	translation / ribosome biogenesis	22
ufo1	YML088W	ubiquitin(-like) modification	3
sas3	YBL052C	chromatin factor	3
yjr096w	YJR096W	hypothetical / unknown function	1
ykl161c	NA	NA	NA
hub1	YNR032C-A	ubiquitin(-like) modification	0
ynr004w	NA	NA	NA
rgt2	YDL138W	small molecule metabolism	5
est2	YLR318W	DNA replication and repair	1
yhr003c	YHR003C	hypothetical / unknown function	99
sum1	YDR310C	gene-specific transcription factor	125
hul4	YJR036C	ubiquitin(-like) modification	1
shr5	YOL110W	signal transduction cofactor	13
cue3	YGL110C	hypothetical / unknown function	0
chl4	YDR254W	meiosis	3
cln2	YPL256C	cell cycle regulation	6
pig1	YLR273C	signal transduction cofactor	1
abf2	YMR072W	gene-specific transcription factor	4
mrh1	YDR033W	other	1
rme1	YGR044C	gene-specific transcription factor	4
uga1	YGR019W	small molecule metabolism	0
faa4	YMR246W	small molecule metabolism	3
nej1	YLR265C	DNA replication and repair	1
pog1	YIL122W	Pol II transcription	19
hpa3	YEL066W	Pol II transcription	0
elp2	YGR200C	ubiquitin(-like) modification	39
htl1	YCR020W-B	chromatin factor	111
ybt1	YLL048C	other	1
dot6	YER088C	chromatin factor	0
scy1	YGL083W	protein kinase	1
glt1	YDL171C	small molecule metabolism	1
ykl222c	YKL222C	gene-specific transcription factor	0
rad10	YML095C	meiosis	1
tex1	YNL253W	other	0
atg13	YPR185W	protein trafficking	1
slf1	YDR515W	other	0
sds3	YIL084C	chromatin factor	200
vps36	YLR417W	protein trafficking	113
rps0b	YLR048W	translation / ribosome biogenesis	44
pex22	YAL055W	protein trafficking	8
cdc26	YFR036W	ubiquitin(-like) modification	36
nrp1	YDL167C	hypothetical / unknown function	5
pdr5	YOR153W	other	0
ino4	YOL108C	gene-specific transcription factor	349
ase1	YOR058C	cell cycle regulation	10
yox1	YML027W	gene-specific transcription factor	2
ydl025c	NA	NA	NA
clb1	YGR108W	cell cycle regulation	12
sem1	YDR363W-A	cell cycle regulation	53
yor052c	YOR052C	hypothetical / unknown function	0
cka1	YIL035C	protein kinase	10
nmd2	YHR077C	RNA metabolism	386
kem1	NA	NA	NA
pct1	YGR202C	small molecule metabolism	1
slx1	YBR228W	DNA replication and repair	0
grr1	YJR090C	cell cycle regulation	562
ylr224w	YLR224W	ubiquitin(-like) modification	3
lug1	NA	NA	NA
hap1	YLR256W	gene-specific transcription factor	4
vps41	YDR080W	protein trafficking	70
iml3	YBR107C	meiosis	3
maf1	YDR005C	other	0
prm5	YIL117C	other	0
adr1	YDR216W	gene-specific transcription factor	0
ypl141c	NA	NA	NA
nup53	YMR153W	protein trafficking	1
atg29	YPL166W	protein trafficking	0
thr4	YCR053W	small molecule metabolism	66
rsa3	YLR221C	translation / ribosome biogenesis	2
csm3	YMR048W	cell cycle regulation	4
ubc8	YEL012W	ubiquitin(-like) modification	4
dsk2	YMR276W	ubiquitin(-like) modification	0
bud22	YMR014W	translation / ribosome biogenesis	39
gcn4	YEL009C	gene-specific transcription factor	8
rex2	YLR059C	translation / ribosome biogenesis	0
nca2	YPR155C	RNA metabolism	0
met13	YGL125W	small molecule metabolism	4
vps4	YPR173C	protein trafficking	25
uaf30	YOR295W	other	93
atg10	YLL042C	ubiquitin(-like) modification	10
ppz1	YML016C	protein phosphatase	4
pcl6	YER059W	small molecule metabolism	12
rrp6	YOR001W	RNA metabolism	111
sam3	YPL274W	small molecule metabolism	10
atg17	YLR423C	protein trafficking	0
ira2	YOL081W	signal transduction cofactor	276
arg81	YML099C	gene-specific transcription factor	6
acs1	YAL054C	small molecule metabolism	0
saf1	YBR280C	ubiquitin(-like) modification	0
rpn4	YDL020C	gene-specific transcription factor	43
ckb1	YGL019W	DNA replication and repair	38
hop1	YIL072W	cell cycle regulation	1
yng1	YOR064C	chromatin factor	3
caf16	YFL028C	chromatin factor	0
hrt3	YLR097C	ubiquitin(-like) modification	0
eki1	YDR147W	protein kinase	0
arx1	YDR101C	translation / ribosome biogenesis	23
eug1	YDR518W	other	19
sut1	YGL162W	gene-specific transcription factor	2
cln1	YMR199W	cell cycle regulation	1
ure2	YNL229C	ubiquitin(-like) modification	50
pap2	YOL115W	DNA replication and repair	81
ptk1	YKL198C	protein kinase	3
atg1	YGL180W	protein kinase	1
rsf2	YJR127C	gene-specific transcription factor	0
tpk1	YJL164C	protein kinase	1
ngr1	YBR212W	other	1
ygr071c	NA	NA	NA
ypk1	YKL126W	protein kinase	178
ubc11	YOR339C	ubiquitin(-like) modification	0
yer137c	YER137C	hypothetical / unknown function	1
ncs2	YNL119W	ubiquitin(-like) modification	25
ela1	YNL230C	ubiquitin(-like) modification	9
hos4	YIL112W	chromatin factor	5
rad17	YOR368W	cell cycle regulation	1
fin1	YDR130C	cell cycle regulation	10
mig1	YGL035C	gene-specific transcription factor	16
stb2	YMR053C	chromatin factor	1
kin3	YAR018C	protein kinase	33
cpd1	YGR247W	small molecule metabolism	0
atg19	YOL082W	protein trafficking	0
cha4	YLR098C	gene-specific transcription factor	5
pml39	YML107C	other	4
sti1	YOR027W	other	2
ypl066w	NA	NA	NA
trx1	YLR043C	DNA replication and repair	0
rad50	YNL250W	meiosis	111
tco89	YPL180W	signal transduction cofactor	107
slt2	YHR030C	protein kinase	4
rck1	YGL158W	protein kinase	0
snt1	YCR033W	chromatin factor	20
ltv1	YKL143W	translation / ribosome biogenesis	61
cin2	YPL241C	other	0
ydr131c	YDR131C	ubiquitin(-like) modification	2
far1	YJL157C	cell cycle regulation	0
vps13	YLL040C	hypothetical / unknown function	3
mpp6	YNR024W	RNA metabolism	1
dun1	YDL101C	protein kinase	33
rim101	YHL027W	gene-specific transcription factor	45
dcs2	YOR173W	RNA metabolism	0
spo12	YHR152W	cell cycle regulation	0
xbp1	YIL101C	gene-specific transcription factor	0
rlm1	YPL089C	gene-specific transcription factor	3
hst1	YOL068C	chromatin factor	104
rpa14	YDR156W	translation / ribosome biogenesis	12
std1	YOR047C	signal transduction cofactor	3
bck2	YER167W	cell cycle regulation	2
edc2	YER035W	RNA metabolism	2
ybr062c	YBR062C	hypothetical / unknown function	2
yhb1	YGR234W	other	0
mth1	YDR277C	signal transduction cofactor	1
stp3	YLR375W	gene-specific transcription factor	31
loc1	YFR001W	translation / ribosome biogenesis	73
slx8	YER116C	ubiquitin(-like) modification	134
mum2	YBR057C	DNA replication and repair	18
ldb7	YBL006C	chromatin factor	46
hfi1	YPL254W	chromatin factor	418
snf11	YDR073W	chromatin factor	8
bim1	YER016W	cell cycle regulation	29
syc1	YOR179C	RNA metabolism	27
bre2	YLR015W	chromatin factor	51
ygr283c	YGR283C	hypothetical / unknown function	0
rpl38	YLR325C	translation / ribosome biogenesis	2
blm10	YFL007W	ubiquitin(-like) modification	0
utp30	YKR060W	translation / ribosome biogenesis	40
ctf4	YPR135W	DNA replication and repair	82
azf1	YOR113W	gene-specific transcription factor	5
yol159c	YOL159C	hypothetical / unknown function	0
mlh2	YLR035C	meiosis	1
edc3	YEL015W	RNA metabolism	2
ras2	YNL098C	signal transduction cofactor	14
clg1	YGL215W	other	1
irc3	YDR332W	other	124
hfm1	YGL251C	meiosis	45
wss1	YHR134W	ubiquitin(-like) modification	27
met28	YIR017C	gene-specific transcription factor	0
cpr6	YLR216C	other	5
yhr033w	YHR033W	hypothetical / unknown function	7
pdr3	YBL005W	gene-specific transcription factor	5
spt4	YGR063C	DNA replication and repair	86
tos4	YLR183C	chromatin factor	0
syf2	YGR129W	RNA metabolism	0
cyc3	YAL039C	other	1
ebs1	YDR206W	RNA metabolism	5
rnh201	YNL072W	DNA replication and repair	1
hom2	YDR158W	small molecule metabolism	72
yer184c	YER184C	gene-specific transcription factor	1
rps21a	YKR057W	translation / ribosome biogenesis	20
hac1	YFL031W	gene-specific transcription factor	1
sol1	YNR034W	small molecule metabolism	1
arg82	YDR173C	small molecule metabolism	215
ies5	YER092W	chromatin factor	13
fir1	YER032W	RNA metabolism	0
ptc7	YHR076W	protein phosphatase	3
atg3	YNR007C	ubiquitin(-like) modification	0
ycr016w	YCR016W	hypothetical / unknown function	0
pho85	YPL031C	protein kinase	149
swm1	YDR260C	cell cycle regulation	21
ngl1	YOL042W	other	0
cul3	YGR003W	ubiquitin(-like) modification	0
fks1	YLR342W	small molecule metabolism	93
ubp5	YER144C	ubiquitin(-like) modification	0
gap1	YKR039W	small molecule metabolism	1
atg4	YNL223W	protein trafficking	1
sgf29	YCL010C	chromatin factor	69
cin4	YMR138W	cell cycle regulation	0
gcn1	YGL195W	other	1
wtm2	YOR229W	Pol II transcription	2
ste12	YHR084W	gene-specific transcription factor	40
tep1	YNL128W	signal transduction cofactor	1
mlp2	YIL149C	protein trafficking	0
ncs6	YGL211W	ubiquitin(-like) modification	40
uip4	YPL186C	ubiquitin(-like) modification	0
snt309	YPR101W	RNA metabolism	96
vid30	YGL227W	ubiquitin(-like) modification	1
psy3	YLR376C	DNA replication and repair	2
cmk1	YFR014C	protein kinase	4
sps18	YNL204C	hypothetical / unknown function	0
idp2	YLR174W	small molecule metabolism	0
trm10	YOL093W	small molecule metabolism	57
asf2	YDL197C	other	0
hsc82	YMR186W	ubiquitin(-like) modification	7
sap185	YJL098W	signal transduction cofactor	2
vps71	YML041C	chromatin factor	17
yra2	YKL214C	other	1
rny1	YPL123C	other	161
dcs1	YLR270W	RNA metabolism	12
srp40	YKR092C	translation / ribosome biogenesis	10
gfd1	YMR255W	other	0
ubp2	YOR124C	ubiquitin(-like) modification	0
yml082w	YML082W	hypothetical / unknown function	0
iks1	YJL057C	protein kinase	2
tps3	YMR261C	small molecule metabolism	2
tpk2	YPL203W	protein kinase	2
ctf3	YLR381W	cell cycle regulation	2
gtr1	YML121W	other	48
rfx1	YLR176C	gene-specific transcription factor	25
tma46	YOR091W	hypothetical / unknown function	1
dse2	YHR143W	other	0
hap5	YOR358W	gene-specific transcription factor	19
hif1	YLL022C	chromatin factor	1
nrg1	YDR043C	gene-specific transcription factor	5
tod6	YBL054W	chromatin factor	1
asg1	YIL130W	gene-specific transcription factor	3
glg2	YJL137C	small molecule metabolism	1
gat2	YMR136W	gene-specific transcription factor	4
pil1	YGR086C	protein trafficking	1
pus9	YDL036C	RNA metabolism	4
tpa1	YER049W	RNA metabolism	0
fmp48	YGR052W	protein kinase	3
ppz2	YDR436W	protein phosphatase	1
bmh1	YER177W	cell cycle regulation	37
hpa2	YPR193C	hypothetical / unknown function	1
pfk2	YMR205C	small molecule metabolism	285
grh1	YDR517W	protein trafficking	0
set3	YKR029C	chromatin factor	6
ssf1	YHR066W	translation / ribosome biogenesis	20
ydr306c	YDR306C	ubiquitin(-like) modification	5
spo11	YHL022C	meiosis	1
rpn10	YHR200W	ubiquitin(-like) modification	35
tip41	YPR040W	signal transduction cofactor	6
pet112	YBL080C	small molecule metabolism	6
tye7	YOR344C	gene-specific transcription factor	1
cue4	YML101C	hypothetical / unknown function	0
she2	YKL130C	other	2
sqs1	YNL224C	RNA metabolism	0
cnb1	YKL190W	signal transduction cofactor	1
aco1	YLR304C	small molecule metabolism	438
mpt5	YGL178W	RNA metabolism	0
acm1	YPL267W	ubiquitin(-like) modification	1
csi1	YMR025W	ubiquitin(-like) modification	1
rad54	YGL163C	DNA replication and repair	25
sac1	YKL212W	other	33
ptc2	YER089C	protein phosphatase	3
ecm1	YAL059W	translation / ribosome biogenesis	0
alk1	YGL021W	protein kinase	0
gga1	YDR358W	protein trafficking	1
cex1	YOR112W	other	2
hrb1	YNL004W	other	1
spg5	YMR191W	other	1
rgt1	YKL038W	gene-specific transcription factor	6
ykl091c	YKL091C	other	0
dls1	YJL065C	chromatin factor	13
gbp2	YCL011C	other	0
cbf1	YJR060W	gene-specific transcription factor	159
apq12	YIL040W	other	32
ash1	YKL185W	chromatin factor	4
tsr2	YLR435W	translation / ribosome biogenesis	22
hmo1	YDR174W	gene-specific transcription factor	50
lsm7	YNL147W	RNA metabolism	24
hrd3	YLR207W	protein trafficking	0
tcb3	YML072C	other	0
pfk1	YGR240C	small molecule metabolism	26
rec107	YJR021C	meiosis	1
fpr4	YLR449W	Pol II transcription	0
qri7	YDL104C	small molecule metabolism	0
ecm2	YBR065C	RNA metabolism	0
hal5	YJL165C	protein kinase	2
nde1	YMR145C	small molecule metabolism	0
ubp7	YIL156W	ubiquitin(-like) modification	1
rad5	YLR032W	ubiquitin(-like) modification	31
yhr032w	NA	NA	NA
rmi1	YPL024W	cell cycle regulation	55
ypl150w	YPL150W	protein kinase	3
mht1	YLL062C	small molecule metabolism	0
dbp3	YGL078C	translation / ribosome biogenesis	47
ypl109c	YPL109C	protein kinase	0
vid28	YIL017C	ubiquitin(-like) modification	25
dst1	YGL043W	Pol II transcription	6
grx4	YER174C	other	0
apn2	YBL019W	DNA replication and repair	10
fkh2	YNL068C	gene-specific transcription factor	1
ira1	YBR140C	signal transduction cofactor	107
cmp2	YML057W	protein phosphatase	0
trx2	YGR209C	protein trafficking	7
asc1	YMR116C	translation / ribosome biogenesis	149
gis3	YLR094C	hypothetical / unknown function	1
yta7	YGR270W	Pol II transcription	144
swt21	YNL187W	RNA metabolism	21
yer064c	NA	NA	NA
nop13	YNL175C	other	0
ymr074c	YMR074C	hypothetical / unknown function	0
urm1	YIL008W	ubiquitin(-like) modification	111
fus3	YBL016W	protein kinase	50
ubc7	YMR022W	ubiquitin(-like) modification	6
psk2	YOL045W	protein kinase	0
sps4	YOR313C	other	0
fra2	YGL220W	Pol II transcription	16
ptp3	YER075C	protein phosphatase	5
elg1	YOR144C	DNA replication and repair	8
ddi1	YER143W	protein trafficking	0
idp3	YNL009W	small molecule metabolism	0
ypl247c	YPL247C	hypothetical / unknown function	1
yme2	YMR302C	RNA metabolism	0
dus3	YLR401C	RNA metabolism	1
cln3	YAL040C	cell cycle regulation	7
hos3	YPL116W	Pol II transcription	6
pgm2	YMR105C	small molecule metabolism	0
dak1	YML070W	small molecule metabolism	2
mga2	YIR033W	small molecule metabolism	170
lcl3	YGL085W	hypothetical / unknown function	0
ltp1	YPR073C	protein phosphatase	1
cos111	YBR203W	hypothetical / unknown function	0
sli1	YGR212W	small molecule metabolism	3
snl1	YIL016W	hypothetical / unknown function	2
ubc12	YLR306W	ubiquitin(-like) modification	1
sut2	YPR009W	gene-specific transcription factor	3
ino1	YJL153C	small molecule metabolism	0
snt2	YGL131C	gene-specific transcription factor	3
plc1	YPL268W	signal transduction cofactor	216
rsa1	YPL193W	translation / ribosome biogenesis	132
dhh1	YDL160C	RNA metabolism	116
yap1	YML007W	gene-specific transcription factor	17
kss1	YGR040W	protein kinase	3
jem1	YJL073W	protein trafficking	0
pfk27	YOL136C	small molecule metabolism	169
fab1	YFR019W	protein kinase	34
dbr1	YKL149C	RNA metabolism	8
kar4	YCL055W	meiosis	0
yjl049w	YJL049W	hypothetical / unknown function	0
pol4	YCR014C	DNA replication and repair	0
sae2	YGL175C	DNA replication and repair	6
sam1	YLR180W	small molecule metabolism	26
fpr3	YML074C	cell cycle regulation	0
mms2	YGL087C	ubiquitin(-like) modification	1
mip6	YHR015W	other	0
vps75	YNL246W	chromatin factor	2
yor051c	NA	NA	NA
ybr028c	NA	NA	NA
hta2	YBL003C	chromatin factor	2
swr1	YDR334W	chromatin factor	32
clb5	YPR120C	cell cycle regulation	12
nrg2	YBR066C	gene-specific transcription factor	1
atg7	YHR171W	ubiquitin(-like) modification	1
dyn1	YKR054C	cell cycle regulation	2
rad27	YKL113C	DNA replication and repair	86
bfa1	YJR053W	cell cycle regulation	0
upc2	YDR213W	gene-specific transcription factor	2
cin5	YOR028C	gene-specific transcription factor	5
cup9	YPL177C	gene-specific transcription factor	4
ypr174c	YPR174C	hypothetical / unknown function	0
hmt1	YBR034C	chromatin factor	1
vid24	YBR105C	protein trafficking	1
cup2	YGL166W	gene-specific transcription factor	2
aro3	YDR035W	small molecule metabolism	2
efg1	YGR271C-A	translation / ribosome biogenesis	53
atg20	YDL113C	protein trafficking	0
cmk2	YOL016C	protein kinase	5
tbs1	YBR150C	gene-specific transcription factor	1
ypr196w	YPR196W	gene-specific transcription factor	0
bcy1	YIL033C	signal transduction cofactor	479
hda3	YPR179C	chromatin factor	43
glg1	YKR058W	small molecule metabolism	1
mgt1	YDL200C	DNA replication and repair	0
uga3	YDL170W	gene-specific transcription factor	0
yvh1	YIR026C	protein phosphatase	153
urn1	YPR152C	hypothetical / unknown function	26
bas1	YKR099W	gene-specific transcription factor	14
fob1	YDR110W	DNA replication and repair	0
don1	YDR273W	meiosis	0
pus7	YOR243C	RNA metabolism	7
ioc3	YFR013W	chromatin factor	15
sap4	YGL229C	signal transduction cofactor	3
hht2	YNL031C	chromatin factor	1
rgs2	YOR107W	signal transduction cofactor	1
pml1	YLR016C	RNA metabolism	1
pep3	YLR148W	ubiquitin(-like) modification	92
yak1	YJL141C	protein kinase	2
bud21	YOR078W	translation / ribosome biogenesis	26
gsm1	YJL103C	gene-specific transcription factor	1
stb6	YKL072W	other	2
kti12	YKL110C	Pol II transcription	15
pcl5	YHR071W	other	1
gpt2	YKR067W	small molecule metabolism	1
ubp9	YER098W	ubiquitin(-like) modification	2
vik1	YPL253C	cell cycle regulation	0
kap122	YGL016W	protein trafficking	16
cpt1	YNL130C	small molecule metabolism	1
lap3	YNL239W	small molecule metabolism	0
skm1	YOL113W	protein kinase	3
tma22	YJR014W	hypothetical / unknown function	4
ras1	YOR101W	signal transduction cofactor	0
flc2	YAL053W	other	1
vps1	YKR001C	protein trafficking	45
aif1	YNR074C	other	0
pip2	YOR363C	gene-specific transcription factor	0
fzf1	YGL254W	gene-specific transcription factor	4
erf2	YLR246W	signal transduction cofactor	9
deg1	YFL001W	RNA metabolism	53
npl6	YMR091C	chromatin factor	299
srl3	YKR091W	other	1
bmh2	YDR099W	protein trafficking	0
dnl4	YOR005C	DNA replication and repair	0
rtr1	YER139C	Pol II transcription	11
lhp1	YDL051W	RNA metabolism	0
nas6	YGR232W	ubiquitin(-like) modification	0
ptc3	YBL056W	protein phosphatase	1
ahc1	YOR023C	chromatin factor	0
nrm1	YNR009W	Pol II transcription	1
rdr1	YOR380W	gene-specific transcription factor	1
rsf1	YMR030W	signal transduction cofactor	2
rnr4	YGR180C	DNA replication and repair	167
yhp1	YDR451C	gene-specific transcription factor	0
swi4	YER111C	gene-specific transcription factor	61
dmc1	YER179W	meiosis	0
mip1	YOR330C	DNA replication and repair	3
ncl1	YBL024W	small molecule metabolism	1
msh5	YDL154W	DNA replication and repair	3
rdh54	YBR073W	meiosis	0
thr1	YHR025W	small molecule metabolism	76
ppr1	YLR014C	gene-specific transcription factor	5
yim1	YMR152W	hypothetical / unknown function	1
rtt107	YHR154W	ubiquitin(-like) modification	7
gea1	YJR031C	protein trafficking	0
ntg1	YAL015C	DNA replication and repair	2
ymr310c	YMR310C	hypothetical / unknown function	0
mak31	YCR020C-A	other	7
lin1	YHR156C	other	2
csm1	YCR086W	meiosis	53
rad55	YDR076W	meiosis	11
edc1	YGL222C	RNA metabolism	13
ypk2	YMR104C	protein kinase	1
ctl1	YMR180C	RNA metabolism	0
ynl155w	YNL155W	hypothetical / unknown function	0
snf5	YBR289W	chromatin factor	162
pep4	YPL154C	other	0
sas4	YDR181C	chromatin factor	33
ypl216w	YPL216W	hypothetical / unknown function	0
rpb9	YGL070C	DNA replication and repair	377
hos2	YGL194C	chromatin factor	4
gdb1	YPR184W	small molecule metabolism	0
imh1	YLR309C	protein trafficking	1
elp6	YMR312W	ubiquitin(-like) modification	132
opi3	YJR073C	small molecule metabolism	995
rnh203	YLR154C	DNA replication and repair	0
ymr315w	YMR315W	hypothetical / unknown function	0
rbg2	YGR173W	other	0
ykl171w	NA	NA	NA
yuh1	YJR099W	ubiquitin(-like) modification	1
sgs1	YMR190C	cell cycle regulation	55
rox1	YPR065W	gene-specific transcription factor	44
zap1	YJL056C	gene-specific transcription factor	67
hst4	YDR191W	small molecule metabolism	0
hsl1	YKL101W	protein kinase	3
bna5	YLR231C	small molecule metabolism	0
das1	YJL149W	ubiquitin(-like) modification	0
irc5	YFR038W	other	0
pso2	YMR137C	DNA replication and repair	2
nop6	YDL213C	translation / ribosome biogenesis	4
esc8	YOL017W	chromatin factor	5
kin1	YDR122W	protein kinase	2
pex2	YJL210W	ubiquitin(-like) modification	10
rad7	YJR052W	ubiquitin(-like) modification	2
clb2	YPR119W	cell cycle regulation	7
atg12	YBR217W	ubiquitin(-like) modification	1
slx9	YGR081C	translation / ribosome biogenesis	18
snf8	YPL002C	protein trafficking	103
hap4	YKL109W	Pol II transcription	4
ssk22	YCR073C	protein kinase	2
gts1	YGL181W	Pol II transcription	0
tma20	YER007C-A	hypothetical / unknown function	3
mep2	YNL142W	other	0
cce1	YKL011C	other	50
sfg1	YOR315W	Pol II transcription	0
ste11	YLR362W	protein kinase	40
gis1	YDR096W	gene-specific transcription factor	6
rad57	YDR004W	meiosis	25
cad1	YDR423C	gene-specific transcription factor	1
ybr225w	YBR225W	hypothetical / unknown function	0
msn4	YKL062W	gene-specific transcription factor	0
paf1	YBR279W	chromatin factor	444
twf1	YGR080W	protein kinase	1
vhr1	YIL056W	Pol II transcription	10
hrd1	YOL013C	ubiquitin(-like) modification	1
ubx5	YDR330W	ubiquitin(-like) modification	1
bul1	YMR275C	ubiquitin(-like) modification	22
cki1	YLR133W	protein kinase	1
rrt14	YIL127C	hypothetical / unknown function	1
puf6	YDR496C	translation / ribosome biogenesis	27
ubx3	YDL091C	ubiquitin(-like) modification	4
ask10	YGR097W	Pol II transcription	25
rts3	YGR161C	signal transduction cofactor	0
lte1	YAL024C	cell cycle regulation	0
tof2	YKR010C	cell cycle regulation	0
mrt4	YKL009W	RNA metabolism	31
ygr250c	YGR250C	hypothetical / unknown function	0
rtr2	YDR066C	hypothetical / unknown function	1
rpa49	YNL248C	translation / ribosome biogenesis	17
chz1	YER030W	chromatin factor	0
elp4	YPL101W	Pol II transcription	61
ybr271w	NA	NA	NA
hot1	YMR172W	Pol II transcription	0
dcn1	YLR128W	ubiquitin(-like) modification	0
yap3	YHL009C	gene-specific transcription factor	1
rom1	YGR070W	signal transduction cofactor	0
clu1	YMR012W	translation / ribosome biogenesis	2
sam4	YPL273W	small molecule metabolism	43
ptp1	YDL230W	protein phosphatase	0
rpi1	YIL119C	gene-specific transcription factor	3
slk19	YOR195W	meiosis	1
atg2	YNL242W	protein trafficking	0
isy1	YJR050W	RNA metabolism	1
elm1	YKL048C	protein kinase	37
nup157	YER105C	protein trafficking	2
srx1	YKL086W	other	0
nmd4	YLR363C	RNA metabolism	0
ntg2	YOL043C	DNA replication and repair	2
egd2	YHR193C	protein trafficking	2
rex3	YLR107W	translation / ribosome biogenesis	0
ubp11	YKR098C	ubiquitin(-like) modification	0
pho81	YGR233C	other	0
spp1	YPL138C	chromatin factor	6
pex10	YDR265W	ubiquitin(-like) modification	12
tec1	YBR083W	gene-specific transcription factor	19
asi2	YNL159C	ubiquitin(-like) modification	10
stm1	YLR150W	signal transduction cofactor	4
pps1	YBR276C	protein phosphatase	1
put1	YLR142W	small molecule metabolism	0
rck2	YLR248W	protein kinase	0
bsd2	YBR290W	protein trafficking	3
met31	YPL038W	gene-specific transcription factor	2
ste5	YDR103W	signal transduction cofactor	33
yhr202w	YHR202W	hypothetical / unknown function	0
gcn20	YFR009W	other	0
cms1	CMS1	translation / ribosome biogenesis	1
ime2	YJL106W	protein kinase	0
car2	YLR438W	small molecule metabolism	21
cpr1	YDR155C	chromatin factor	2
zip1	YDR285W	meiosis	0
nth1	YDR001C	small molecule metabolism	0
atg9	YDL149W	protein trafficking	0
din7	YDR263C	DNA replication and repair	1
wtm1	YOR230W	Pol II transcription	2
scp160	YJL080C	signal transduction cofactor	6
msc1	YML128C	hypothetical / unknown function	11
cus2	YNL286W	RNA metabolism	2
bdf2	YDL070W	DNA replication and repair	1
leo1	YOR123C	chromatin factor	28
dia1	YMR316W	hypothetical / unknown function	0
ddr48	YMR173W	DNA replication and repair	12
mal13	YGR288W	gene-specific transcription factor	0
gpg1	YGL121C	signal transduction cofactor	5
aca1	YER045C	gene-specific transcription factor	0
mcm21	YDR318W	cell cycle regulation	7
rmd5	YDR255C	ubiquitin(-like) modification	1
der1	YBR201W	ubiquitin(-like) modification	0
mub1	YMR100W	ubiquitin(-like) modification	7
gpr1	YDL035C	signal transduction cofactor	107
lrp1	YHR081W	RNA metabolism	68
pnc1	YGL037C	small molecule metabolism	1
tri1	YMR233W	other	0
mad2	YJL030W	cell cycle regulation	0
cin8	YEL061C	cell cycle regulation	33
hog1	YLR113W	protein kinase	24
caf120	YNL278W	chromatin factor	3
hap2	YGL237C	gene-specific transcription factor	28
stp2	YHR006W	gene-specific transcription factor	9
sxm1	YDR395W	protein trafficking	16
est3	YIL009C-A	DNA replication and repair	135
jnm1	YMR294W	other	17
tos8	YGL096W	gene-specific transcription factor	0
yps1	YLR120C	other	0
bre5	YNR051C	ubiquitin(-like) modification	93
npl3	YDR432W	RNA metabolism	433
dbf20	YPR111W	protein kinase	1
sdc1	YDR469W	chromatin factor	30
cwc21	YDR482C	RNA metabolism	0
cdh1	YGL003C	cell cycle regulation	19
ylr419w	YLR419W	hypothetical / unknown function	0
pfk26	YIL107C	small molecule metabolism	2
tif4631	YGR162W	translation / ribosome biogenesis	40
new1	YPL226W	translation / ribosome biogenesis	23
yml119w	YML119W	hypothetical / unknown function	1
gsy2	YLR258W	small molecule metabolism	4
erg2	YMR202W	small molecule metabolism	91
cho2	YGR157W	small molecule metabolism	451
yor338w	YOR338W	hypothetical / unknown function	4
tan1	YGL232W	RNA metabolism	1
urc2	YDR520C	gene-specific transcription factor	12
lge1	YPL055C	chromatin factor	76
isw2	YOR304W	chromatin factor	31
yap5	YIR018W	gene-specific transcription factor	0
rad1	YPL022W	meiosis	34
sap190	YKR028W	signal transduction cofactor	13
nap1	YKR048C	chromatin factor	1
spt21	YMR179W	Pol II transcription	233
bud20	YLR074C	other	28
chk1	YBR274W	protein kinase	11
tma23	YMR269W	translation / ribosome biogenesis	55
kap123	YER110C	protein trafficking	21
rpl16a	YIL133C	translation / ribosome biogenesis	6
cnn1	YFR046C	cell cycle regulation	1
ypl199c	YPL199C	hypothetical / unknown function	5
cue5	YOR042W	ubiquitin(-like) modification	2
mbf1	YOR298C-A	gene-specific transcription factor	0
hpc2	YBR215W	chromatin factor	6
atg8	YBL078C	protein trafficking	0
ypt6	YLR262C	protein trafficking	251
dpb4	YDR121W	chromatin factor	19
ecm22	YLR228C	gene-specific transcription factor	0
mae1	YKL029C	small molecule metabolism	0
set2	YJL168C	chromatin factor	72
zwf1	YNL241C	small molecule metabolism	50
ksp1	YHR082C	protein kinase	17
jhd2	YJR119C	chromatin factor	4
def1	YKL054C	DNA replication and repair	299
nkp1	YDR383C	cell cycle regulation	0
met10	YFR030W	small molecule metabolism	0
elc1	YPL046C	ubiquitin(-like) modification	4
sip2	YGL208W	signal transduction cofactor	3
pib1	YDR313C	ubiquitin(-like) modification	0
kin82	YCR091W	protein kinase	4
gat1	YFL021W	gene-specific transcription factor	0
ptk2	YJR059W	protein kinase	7
fkh1	YIL131C	gene-specific transcription factor	14
rex4	YOL080C	translation / ribosome biogenesis	1
ymr209c	YMR209C	hypothetical / unknown function	1
dig1	YPL049C	Pol II transcription	148
sdc25	YLL016W	signal transduction cofactor	1
rrp8	YDR083W	translation / ribosome biogenesis	10
hul5	YGL141W	ubiquitin(-like) modification	1
pin4	YBL051C	cell cycle regulation	16
ypl260w	YPL260W	hypothetical / unknown function	3
ppq1	YPL179W	protein phosphatase	3
snf3	YDL194W	cell cycle regulation	0
ypt31	YER031C	protein trafficking	2
ies1	YFL013C	chromatin factor	5
mcm22	YJR135C	cell cycle regulation	2
apn1	YKL114C	DNA replication and repair	1
grx2	YDR513W	small molecule metabolism	2
rpn14	YGL004C	ubiquitin(-like) modification	0
hho1	YPL127C	other	0
ace2	YLR131C	gene-specific transcription factor	41
met32	YDR253C	gene-specific transcription factor	1
ric1	YLR039C	protein trafficking	81
add66	YKL206C	ubiquitin(-like) modification	20
eri1	YPL096C-A	signal transduction cofactor	1
ykl027w	YKL027W	hypothetical / unknown function	0
nce102	YPR149W	hypothetical / unknown function	9
sgt2	YOR007C	protein trafficking	0
atg5	YPL149W	ubiquitin(-like) modification	1
psk1	YAL017W	protein kinase	2
tad1	YGL243W	RNA metabolism	0
los1	YKL205W	protein trafficking	7
arg80	YMR042W	gene-specific transcription factor	8
yil001w	YIL001W	hypothetical / unknown function	4
asi3	YNL008C	ubiquitin(-like) modification	3
hrq1	YDR291W	other	0
rtg1	YOL067C	gene-specific transcription factor	33
rce1	YMR274C	other	4
cwc27	YPL064C	RNA metabolism	0
pcl2	YDL127W	cell cycle regulation	1
phd1	YKL043W	gene-specific transcription factor	3
pcl9	YDL179W	cell cycle regulation	0
clb6	YGR109C	cell cycle regulation	0
ubx6	YJL048C	ubiquitin(-like) modification	0
ies6	YEL044W	chromatin factor	318
pyc1	YGL062W	small molecule metabolism	1
vhs1	YDR247W	protein kinase	2
hxk2	YGL253W	gene-specific transcription factor	132
ubc5	YDR059C	ubiquitin(-like) modification	1
tos3	YGL179C	protein kinase	0
otu1	YFL044C	ubiquitin(-like) modification	1
ser2	YGR208W	small molecule metabolism	15
kap120	YPL125W	protein trafficking	102
ada2	YDR448W	chromatin factor	232
tom1	YDR457W	ubiquitin(-like) modification	25
gpa2	YER020W	signal transduction cofactor	59
pyc2	YBR218C	small molecule metabolism	0
ubp6	YFR010W	ubiquitin(-like) modification	8
ppt1	YGR123C	protein phosphatase	7
pcl1	YNL289W	cell cycle regulation	0
pdr8	YLR266C	gene-specific transcription factor	2
pcl10	YGL134W	cell cycle regulation	0
rad59	YDL059C	DNA replication and repair	0
ndt80	YHR124W	gene-specific transcription factor	3
ste14	YDR410C	small molecule metabolism	13
thi3	YDL080C	small molecule metabolism	0
spt3	YDR392W	chromatin factor	148
ynk1	YKL067W	DNA replication and repair	1
btt1	YDR252W	chromatin factor	0
tho1	YER063W	other	2
uba3	YPR066W	ubiquitin(-like) modification	10
